# Supplementary material for: Myocardial Afterload Is a Key Biomechanical Regulator of Atrioventricular Myocyte Differentiation in Zebrafish
Source: J Cardiovasc Dev Dis. 2022 Jan 12;9(1):22. doi: 10.3390/jcdd9010022 (PMC8779957; doi:10.3390/jcdd9010022)
Supplement: Supplementary file 1 [file jcdd-09-00022-s001.zip]

Archive with 4 entries (4 files):
- jcdd-1534391-supplementary.pdf
- SupMovie1.mp4
- SupMovie2.mp4
- SupMovie3.mp4
